# Supplementary material for: No causal association between allergic rhinitis and migraine: a Mendelian randomization study
Source: Eur J Med Res. 2024 Jan 27;29:78. doi: 10.1186/s40001-024-01682-1 (PMC10821569; doi:10.1186/s40001-024-01682-1)
Supplement: Supplementary file 2 — Additional file 2: Figure S1. Funnel plot of the MR analysis. A AR on migraine; B AR on MA; C AR on MO; D migraine on AR; E MA on AR; F MO on AR. Figure S2. Estimated causal effects of migraine on AR using CAUSE analysis. A Results of expected log pointwise posterior density (ELPD) and plots of the posterior distributions of the parameters for the sharing model and causal model; B Scatter plots of the data showing for each model, the probability that each variant is acting through the shared factor and the contribution of each variant to the ELPD test statistic. Figure S3. Estimated causal effects of MA on AR using CAUSE analysis. A Results of ELPD and plots of the posterior distributions of the parameters for the sharing model and causal model. B Scatter plots of the data showing for each model, the probability that each variant is acting through the shared factor and the contribution of each variant to the ELPD test statistic. Figure S4. Estimated causal effects of MO on AR using CAUSE analysis. A Results of ELPD and plots of the posterior distributions of the parameters for the sharing model and causal model. B Scatter plots of the data showing for each model, the probability that each variant is acting through the shared factor and the contribution of each variant to the ELPD test statistic. [file 40001_2024_1682_MOESM2_ESM.xlsx]

## Sheet: Table S1
SNP	chr	pos	effect_allele.exposure	other_allele.exposure	beta.exposure	se.exposure	pval.exposure	effect_allele.outcome	other_allele.outcome	beta.outcome	se.outcome	pval.outcome	id.outcome	id.exposure	F-statistics
rs10245867	7	28142186	T	G	0.0111804	0.00187293	2.4e-09	T	G	-0.0405	0.0176	0.02113	finn-b-G6_MIGRAINE	ukb-b-7178	35.6346
rs11513729	12	112273499	T	C	-0.0115997	0.0018109	1.5e-10	T	C	0.0021	0.017	0.9023	finn-b-G6_MIGRAINE	ukb-b-7178	41.0303
rs11644510	16	11277358	T	C	-0.0134338	0.00185178	4e-13	T	C	-0.0276	0.0176	0.1162	finn-b-G6_MIGRAINE	ukb-b-7178	52.6283
rs12782153	10	104368294	G	A	-0.010059	0.00177881	1.6e-08	G	A	0.0098	0.0166	0.5544	finn-b-G6_MIGRAINE	ukb-b-7178	31.9779
rs1898671	5	110408002	T	C	0.0147236	0.00184154	1.3e-15	T	C	0.0013	0.018	0.9407	finn-b-G6_MIGRAINE	ukb-b-7178	63.9243
rs1930778	9	123641369	C	A	-0.0106639	0.00183903	6.7e-09	C	A	-0.026	0.0166	0.1178	finn-b-G6_MIGRAINE	ukb-b-7178	33.6244
rs2066362	9	6219176	T	G	0.0156858	0.00244452	1.4e-10	T	G	0.0027	0.0242	0.9125	finn-b-G6_MIGRAINE	ukb-b-7178	41.1743
rs3129907	6	32323745	A	G	-0.0181068	0.00204605	8.8e-19	A	G	-0.0269	0.0234	0.2513	finn-b-G6_MIGRAINE	ukb-b-7178	78.3161
rs3130235	6	33097382	A	G	-0.0156164	0.0024237	1.2e-10	A	G	0.0211	0.0219	0.3365	finn-b-G6_MIGRAINE	ukb-b-7178	41.5149
rs34290285	2	242698640	A	G	-0.0179249	0.00201524	5.9e-19	A	G	-0.006	0.0202	0.7687	finn-b-G6_MIGRAINE	ukb-b-7178	79.1152
rs34753162	15	61069177	C	T	-0.0154041	0.00261294	3.7e-09	C	T	0.0059	0.0229	0.7969	finn-b-G6_MIGRAINE	ukb-b-7178	34.7547
rs3540	15	91045408	A	G	-0.0104604	0.00188773	3e-08	A	G	-0.0055	0.0176	0.7552	finn-b-G6_MIGRAINE	ukb-b-7178	30.7055
rs3985697	18	3822871	C	T	-0.0130664	0.00230813	1.5e-08	C	T	-0.0009	0.0192	0.9607	finn-b-G6_MIGRAINE	ukb-b-7178	32.0473
rs4538748	6	32657505	C	T	0.0107821	0.00182029	3.2e-09	C	T	-0.0279	0.0179	0.1181	finn-b-G6_MIGRAINE	ukb-b-7178	35.0853
rs4759228	12	56508409	C	G	0.0119604	0.00193196	6e-10	C	G	-0.0154	0.0194	0.4266	finn-b-G6_MIGRAINE	ukb-b-7178	38.3261
rs541115	3	187638092	A	T	0.0122349	0.00185412	4.1e-11	A	T	-0.0166	0.0171	0.3329	finn-b-G6_MIGRAINE	ukb-b-7178	43.5437
rs56062135	15	67455630	T	C	0.013189	0.00207155	1.9e-10	T	C	-0.012	0.0187	0.5223	finn-b-G6_MIGRAINE	ukb-b-7178	40.5353
rs5743618	4	38798648	A	C	-0.0202992	0.00204903	3.9e-23	A	C	0.0019	0.0233	0.934	finn-b-G6_MIGRAINE	ukb-b-7178	98.1434
rs59185885	2	102944246	G	T	-0.0276318	0.00258111	9.6e-27	G	T	-0.0065	0.0223	0.7701	finn-b-G6_MIGRAINE	ukb-b-7178	114.605
rs668622	12	121198299	A	G	-0.0117632	0.00177677	3.6e-11	A	G	0.0032	0.0167	0.8483	finn-b-G6_MIGRAINE	ukb-b-7178	43.8317
rs6871748	5	35885982	C	T	-0.0178809	0.00197748	1.5e-19	C	T	0.0116	0.0175	0.5056	finn-b-G6_MIGRAINE	ukb-b-7178	81.7626
rs6873494	5	40528126	A	G	0.0117023	0.00190991	8.9e-10	A	G	-0.0335	0.0169	0.0472803	finn-b-G6_MIGRAINE	ukb-b-7178	37.5419
rs71368508	17	4521473	A	C	-0.0369408	0.0062136	2.8e-09	A	C	-0.1102	0.106	0.2984	finn-b-G6_MIGRAINE	ukb-b-7178	35.3448
rs7140939	14	68760527	G	A	-0.0120359	0.00181948	3.7e-11	G	A	-0.0142	0.0167	0.3968	finn-b-G6_MIGRAINE	ukb-b-7178	43.7585
rs72669169	4	123466566	C	T	-0.0147499	0.00192467	1.8e-14	C	T	-0.0015	0.0179	0.9335	finn-b-G6_MIGRAINE	ukb-b-7178	58.7308
rs7735355	5	110153295	C	A	0.0217025	0.00247442	1.8e-18	C	A	-0.0247	0.0208	0.2356	finn-b-G6_MIGRAINE	ukb-b-7178	76.9259
rs7774620	6	33736285	A	T	-0.00976033	0.00177148	3.6e-08	A	T	0.002	0.0166	0.9038	finn-b-G6_MIGRAINE	ukb-b-7178	30.3568
rs7893324	10	6111075	C	T	0.0156819	0.00248318	2.7e-10	C	T	0.0048	0.0272	0.8598	finn-b-G6_MIGRAINE	ukb-b-7178	39.8824
rs7936323	11	76293758	A	G	0.0158555	0.00176456	2.6e-19	A	G	0.0034	0.0167	0.8408	finn-b-G6_MIGRAINE	ukb-b-7178	80.7397
rs8125525	20	45681788	T	C	-0.0130098	0.00201842	1.2e-10	T	C	0.0005	0.0192	0.9777	finn-b-G6_MIGRAINE	ukb-b-7178	41.5449
rs9297768	8	128804380	G	A	-0.0121525	0.00187176	8.4e-11	G	A	0.0281	0.0176	0.1103	finn-b-G6_MIGRAINE	ukb-b-7178	42.1532
rs9879150	3	16970781	C	T	-0.0109859	0.00184902	2.8e-09	C	T	-0.0244	0.0166	0.1421	finn-b-G6_MIGRAINE	ukb-b-7178	35.3011

## Sheet: Table S2
SNP	chr	pos	effect_allele.exposure	other_allele.exposure	beta.exposure	se.exposure	pval.exposure	effect_allele.outcome	other_allele.outcome	beta.outcome	se.outcome	pval.outcome	id.outcome	id.exposure	F-statistics
rs10770255	12	17946704	T	A	0.1443	0.0314	4.15e-06	T	A	-0.00150611	0.00287482	0.6	ukb-b-7178	finn-b-G6_MIGRAINE	21.119
rs113409543	12	106828320	G	C	-0.6429	0.1331	1.36e-06	G	C	0.00357544	0.00672	0.59	ukb-b-7178	finn-b-G6_MIGRAINE	23.3309
rs1144709	6	31709349	T	C	-0.0957	0.0193	6.7e-07	T	C	0.0028867	0.00219268	0.19	ukb-b-7178	finn-b-G6_MIGRAINE	24.5872
rs12828811	12	128086960	G	A	-0.1105	0.0237	3.09e-06	G	A	0.000947025	0.00249866	0.7	ukb-b-7178	finn-b-G6_MIGRAINE	21.7384
rs138931689	1	87879265	A	G	0.197	0.0431	4.86e-06	A	G	0.00157695	0.00378969	0.68	ukb-b-7178	finn-b-G6_MIGRAINE	20.8919
rs143370621	6	157869965	G	A	-0.1868	0.0396	2.32e-06	G	A	0.00216413	0.00483882	0.649999	ukb-b-7178	finn-b-G6_MIGRAINE	22.2517
rs2301798	19	2207549	T	C	-0.1773	0.0346	3.08e-07	T	C	-0.0018461	0.00455582	0.69	ukb-b-7178	finn-b-G6_MIGRAINE	26.2582
rs3003958	10	35129344	A	G	0.0884	0.0176	5.07e-07	A	G	0.00408865	0.00190753	0.032	ukb-b-7178	finn-b-G6_MIGRAINE	25.2278
rs35877876	1	3054489	T	C	0.1984	0.0395	5.24e-07	T	C	0.00087834	0.00501403	0.86	ukb-b-7178	finn-b-G6_MIGRAINE	25.2284
rs4849052	2	112948678	C	T	-0.3298	0.066	5.91e-07	C	T	-0.000798456	0.00410023	0.85	ukb-b-7178	finn-b-G6_MIGRAINE	24.9697
rs7398375	12	57540848	G	C	0.0912	0.0178	2.88e-07	G	C	0.000205447	0.002055	0.92	ukb-b-7178	finn-b-G6_MIGRAINE	26.2512
rs9349379	6	12903957	G	A	-0.0921	0.0166	2.96e-08	G	A	-0.00126664	0.00179041	0.48	ukb-b-7178	finn-b-G6_MIGRAINE	30.7824

## Sheet: Table S3
SNP	chr	pos	effect_allele.exposure	other_allele.exposure	beta.exposure	se.exposure	pval.exposure	effect_allele.outcome	other_allele.outcome	beta.outcome	se.outcome	pval.outcome	id.outcome	id.exposure	F-statistics
rs13088480	3	157496844	C	T	0.1187	0.0247	1.58e-06	C	T	0.000272196	0.00175659	0.88	ukb-b-7178	finn-b-G6_MIGRAINE_WITH_AURA	23.0944
rs16035	19	13356150	G	T	-0.1279	0.0248	2.45e-07	G	T	-0.0012069	0.0018241	0.51	ukb-b-7178	finn-b-G6_MIGRAINE_WITH_AURA	26.5973
rs382583	21	15589167	C	T	0.1643	0.036	4.87e-06	C	T	-0.000305948	0.00275553	0.91	ukb-b-7178	finn-b-G6_MIGRAINE_WITH_AURA	20.8291
rs3856982	4	1328863	C	T	-0.1683	0.0339	7.02e-07	C	T	0.00591722	0.00233906	0.0109999	ukb-b-7178	finn-b-G6_MIGRAINE_WITH_AURA	24.6473
rs4849052	2	112948678	C	T	-0.5351	0.1018	1.49e-07	C	T	-0.000798456	0.00410023	0.85	ukb-b-7178	finn-b-G6_MIGRAINE_WITH_AURA	27.6296
rs62457050	7	45487985	T	C	0.1752	0.0376	3.1e-06	T	C	0.00401852	0.00227367	0.0769999	ukb-b-7178	finn-b-G6_MIGRAINE_WITH_AURA	21.7116
rs7135461	12	100037404	A	C	0.1195	0.0247	1.36e-06	A	C	0.00136162	0.00177082	0.44	ukb-b-7178	finn-b-G6_MIGRAINE_WITH_AURA	23.4068
rs73004193	6	147042158	G	A	0.3389	0.0717	2.29e-06	G	A	0.00189611	0.00440083	0.67	ukb-b-7178	finn-b-G6_MIGRAINE_WITH_AURA	22.3411

## Sheet: Table S4
SNP	chr	pos	effect_allele.exposure	other_allele.exposure	beta.exposure	se.exposure	pval.exposure	effect_allele.outcome	other_allele.outcome	beta.outcome	se.outcome	pval.outcome	id.outcome	id.exposure	F-statistics
rs111823172	8	52014801	T	C	1.0385	0.2184	1.97902e-06	T	C	-0.0164032	0.00674623	0.015	ukb-b-7178	finn-b-G6_MIGRAINE_NO_AURA	22.6104
rs1155688	12	128887700	A	G	-0.1478	0.0312	2.10499e-06	A	G	0.00137296	0.00206295	0.51	ukb-b-7179	finn-b-G6_MIGRAINE_NO_AURA	22.4409
rs11681583	2	39129935	G	A	0.1288	0.028	4.34901e-06	G	A	0.00322384	0.00186734	0.0840001	ukb-b-7180	finn-b-G6_MIGRAINE_NO_AURA	21.16
rs11768262	7	55792718	A	C	-0.1776	0.0379	2.84603e-06	A	C	0.00194783	0.00324328	0.55	ukb-b-7181	finn-b-G6_MIGRAINE_NO_AURA	21.9587
rs2431529	5	102125564	G	A	-0.1298	0.0268	1.276e-06	G	A	-0.000955751	0.00183245	0.6	ukb-b-7182	finn-b-G6_MIGRAINE_NO_AURA	23.4574
rs34583461	1	2753227	C	A	0.4637	0.1016	4.97405e-06	C	A	0.000581369	0.00575584	0.92	ukb-b-7183	finn-b-G6_MIGRAINE_NO_AURA	20.8299
rs4612935	13	39525264	T	G	0.1434	0.0309	3.37901e-06	T	G	-0.00242831	0.00234997	0.3	ukb-b-7184	finn-b-G6_MIGRAINE_NO_AURA	21.5368
rs73145783	20	61670038	G	A	0.2039	0.0392	2.03002e-07	G	A	-0.00121716	0.00248415	0.62	ukb-b-7185	finn-b-G6_MIGRAINE_NO_AURA	27.0559
rs74925396	22	22124381	G	A	0.3987	0.0818	1.096e-06	G	A	-0.0021116	0.00591832	0.719999	ukb-b-7186	finn-b-G6_MIGRAINE_NO_AURA	23.7567
rs76757807	10	57405513	G	C	0.3736	0.0816	4.67003e-06	G	C	-0.00103334	0.00371115	0.780001	ukb-b-7187	finn-b-G6_MIGRAINE_NO_AURA	20.962

## Sheet: Table S5
Direction	Method	Causal effect
		liability OR (95%CI)
AR to migraine	IVW	0.826 [0.518, 1.312]
	MR-Egger	1.719 [0.269, 10.967]
	Weighted median	1.033 [0.536, 1.992]
	Weighted mode	0.988 [0.314, 3.111]
Migraine to AR	IVW	1.001 [0.991, 1.011]
	MR-Egger	0.994 [0.975, 1.013]
	Weighted median	1.002 [0.989, 1.017]
	Weighted mode	0.998 [0.982, 1.016]
